# Supplementary material for: Glucosinolate Profiling and Expression Analysis of Glucosinolate Biosynthesis Genes Differentiate White Mold Resistant and Susceptible Cabbage Lines
Source: Int J Mol Sci. 2018 Dec 13;19(12):4037. doi: 10.3390/ijms19124037 (PMC6321582; doi:10.3390/ijms19124037)
Supplement: Supplementary file 1 [file ijms-19-04037-s001.zip]

Archive with 7 entries (7 files):
- Supplementary  Figures.pptx
- Supplementary file 1.pptx
- Supplementary file 2.pptx
- Supplementary file 3.xlsx
- Supplementary file 4.pptx
- Supplementary file 5.pptx
- Supplementary tables.docx
