# Supplementary material for: Glucosinolate Profiling and Expression Analysis of Glucosinolate Biosynthesis Genes Differentiate White Mold Resistant and Susceptible Cabbage Lines
Source: Int J Mol Sci. 2018 Dec 13;19(12):4037. doi: 10.3390/ijms19124037 (PMC6321582; doi:10.3390/ijms19124037)
Supplement: Supplementary file 1 [file ijms-19-04037-s001.zip › Supplementary file 3.xlsx]

## Sheet: HPLC data
		Glucosinolate content measurement of Cabbage White mold R- and S-line (umol/g dry wt.); C: Control; M-1: Mock day 1; T-1: Treated day 1; M-3: Mock day 3; T-3: Treated day3; R: Resistant; S: Susceptible.
	Sample ID	Replications	Glucoiberin	Progoitrin	Glucoraphanin	Sinigrin	Gluconapin	Glucoiberverin	4-Hydroxyglucobrassicin	Glucoerucin	Glucobrassicin	4-Methoxyglucobrassicin	Neoglucobrassicin
	R-C	1	22.0857	5.19366	7.32418	30.9618	1.36947	1.37869	0.341803	1.52304	15.8759	2.92007	10.7878
	R-M1	1	31.9948	0.534302	0.826103	23.7437	0.981844	1.47157	0.303745	1.49549	14.4614	2.64044	8.79239
	R-T1	1	12.8184	1.03104	0.299431	17.8102	1.01942	1.53523	0.324999	1.36603	8.97814	2.81032	10.4328
	R-M3	1	30.1812	2.83728	4.48275	42.5089	0.891459	1.97906	0.308703	1.72309	5.0836	3.41492	15.8818
	R-T3	1	12.1087	0.404464	0.689853	4.94153	1.63425	2.64731	0.249801	1.32236	27.6666	3.95758	9.0124
	S-C	1	22.1176	0.582184	0.255464	35.2006	0.895787	1.78726	0.305804	1.12385	4.90638	1.22073	11.4379
	S-M1	1	51.8483	0.790906	0.458237	56.0462	0.672968	1.96373	0.286446	0.811034	2.2053	0.997801	7.04836
	S-T1	1	33.5867	0.70832	0.355282	49.4482	0.913513	1.73364	0.322238	0.80591	11.3706	1.54452	14.1404
	S-M3	1	49.8893	0.937431	0.495307	53.3328	1.8376	1.9667	0.279017	0.985077	3.85333	1.21488	8.04132
	S-T3	1	30.1764	0.504018	0.322607	29.4405	3.84604	1.52289	0.290689	1.3921	1.38928	1.54674	7.85965
	R-C	2	20.617	5.47661	6.96359	32.7524	1.98002	1.4599	0.408819	1.87049	17.0242	3.11185	12.0258
	R-M1	2	32.6446	0.514422	0.745165	24.067	1.07114	1.264	0.357174	1.13602	14.847	2.67447	9.25942
	R-T1	2	14.2932	0.978584	0.388481	18.0491	1.01582	1.23909	0.329276	1.34021	11.2449	3.07764	9.82839
	R-M3	2	31.0461	2.99286	4.73148	42.7327	0.959999	2.01194	0.276122	1.14946	4.9948	3.14536	15.2763
	R-T3	2	14.0115	0.481223	0.5908	5.00112	1.01241	2.83138	0.248349	1.77265	24.8929	3.946	8.615
	S-C	2	18.1919	0.57547	0.428963	34.9059	0.751848	1.75042	0.296869	1.30276	4.95508	1.27681	16.0128
	S-M1	2	48.5082	0.6948	0.452546	52.165	0.579813	2.30398	0.2948	0.735325	1.93542	0.912562	5.91424
	S-T1	2	29.7845	0.457694	0.700962	43.4467	1.83906	1.63069	0.351273	1.89848	10.5983	2.14733	7.99622
	S-M3	2	44.8018	1.18136	0.580487	50.7171	2.03883	2.06806	0.295826	1.59345	4.00376	2.15533	4.96607
	S-T3	2	21.5782	0.422926	0.382315	22.9631	5.01435	2.348	0.299187	1.65546	1.51194	2.5144	3.84552
	R-C	3	22.0756	5.0737	6.70624	31.6687	1.53974	1.54843	0.336877	1.72677	17.1674	2.73387	10.4323
	R-M1	3	32.2624	0.403054	0.679661	24.9999	0.95385	1.43616	0.238274	1.15684	14.7557	2.55692	8.91618
	R-T1	3	14.36	0.958721	0.224507	18.3818	1.01576	1.2646	0.257615	1.39991	9.57042	3.22916	9.64227
	R-M3	3	30.8364	2.62474	4.36962	42.8317	0.89676	1.67877	0.336164	1.3151	4.91614	3.2039	15.4986
	R-T3	3	12.9649	0.455982	0.742746	5.22558	1.39048	2.80932	0.25182	1.86903	26.5743	3.49906	9.45696
	S-C	3	23.596	0.530993	0.228237	37.1303	0.769505	2.01577	0.217064	1.25458	3.64137	1.29508	15.1481
	S-M1	3	47.1779	0.62013	0.429072	56.4133	0.587864	1.94282	0.251921	0.740441	1.94748	0.833138	7.64566
	S-T1	3	34.9321	1.03865	0.137084	45.9791	1.20277	2.01272	0.206673	1.17282	11.5267	1.69593	9.56834
	S-M3	3	45.8456	0.909398	0.537897	52.0249	1.88055	1.74733	0.218057	1.0878	3.97655	1.45445	5.75369
	S-T3	3	22.8773	0.630427	0.282723	28.8016	4.60582	1.48544	0.251035	1.14444	1.70284	1.99613	6.79205

## Sheet: Actin1
Treatments	Replications	Actin1 (cq)
R-C	1	25.48
	2	25.32
	3	25.15
R-M1	1	25.05
	2	25.13
	3	25.07
R-T1	1	25.12
	2	25.41
	3	25.75
R-M3	1	25.13
	2	25.1
	3	25.72
R-T3	1	25.53
	2	25.35
	3	25.67
S-C	1	24.32
	2	24.19
	3	24.22
S-M1	1	24.51
	2	24.54
	3	24.33
S-T1	1	24.36
	2	24.49
	3	24.25
S-M3	1	24.35
	2	24.38
	3	24.32
S-T3	1	24.13
	2	24.23
	3	24.13

## Sheet:  qPCR  data
		Glucosinolate boisynthesis pathway related gene expression value of Cabbage White mold R- and S-line ; C: Control; M1: Mock day 1; T1: Treated day 1; M3: Mock day 3; T3: Treated day 3; R: Resistant; S: Susceptible.
SampleID	Replications	MYB28-Bol007795	MYB28-Bol036286	MYB28-Bol017019	MYB28-Bol036743	MYB29-Bol008849	MYB34-Bol017062	MYB34-Bol007760	MYB34-Bol036262	MYB51-Bol013207	MYB51-Bol030761	MYB22-Bol026204	ST5a-Bol039395	ST5a-Bol026200	ST5b-Bol026202	ST5b-Bol026201	ST5c-Bol030757	FMOGS-OX2-Bol010993	FMOGS-OX5-Bol029100	FMOGS-OX5-Bol031350	GSL-OH-Bol033373	CYP81F1-Bol028913	CYP81F1-Bol028914	CYP81F1-Bol017375	CYP81F1-Bol017376	CYP81F2-Bol012237	CYP81F2-Bol014239	CYP81F2-Bol026044	CYP81F3-Bol032711	CYP81F3-Bol028919	CYP81F4-Bol032712	CYP81F4-Bol032714	CYP81F4-Bol028918	IGMT1-Bol007029	IGMT1-Bol020663	IGMT2-Bol007030	AOP2-Bo2g102190	AOP2-Bo3g052110	AOP2-Bo9g006240
R-C	1	1	1	1	1	1	1	1	1	1	1	1	1	1	1	1	1	1	1	1	1	1	1	1	1	1	1	1	1	1	1	1	1	1	1	1	1	1	1
R-M1	1	1.00671	3.84568	0.42264	1.13879	1.59937	0.79132	0.810846	0.293797	0.0698502	0.0617427	0.475494	0.416225	0.275541	1.21209	2.04632	0.20576	2.52419	1.49226	2.3743	4.00967	1.49226	4.99488	1.71416	0.265632	0.198934	0.310503	0.380904	4.58684	0.49264	1.60489	3.26594	2.92903	0.112168	0.000571682	0.0257282	0.0534937	2.40744	0.710792
R-T1	1	0.234068	0.338132	4.15551	0.042837	0.311245	2.5403	0.219912	0.464902	0.0645835	0.755236	0.922594	0.252301	0.556711	1.73858	2.90209	0.0806739	0.147113	1.02184	1.82134	0.216885	0.617709	18.6917	0.292499	0.0194377	1.43117	1.7209	1.15269	2.95878	0.78187	1.28586	2.13613	1.90496	0.049549	0.0360214	0.124568	0.704471	0.461691	0.238986
R-M3	1	1.57597	0.979649	0.0465243	0.310371	0.660489	1.24257	1.46917	0.660583	0.143508	0.151121	0.584389	0.311003	0.147113	2.11656	4.12673	0.117034	0.458502	0.995768	2.17772	0.458502	1.38032	9.75175	0.230846	0.0259115	0.51874	0.50874	0.51141	5.0003	0.665779	2.74923	6.08858	3.33038	0.107474	0.00243579	0.0201738	0.168083	0.264755	0.540371
R-T3	1	0.101086	0.898132	0.0292067	0.072717	0.655596	0.27501	0.118668	0.418994	0.67293	0.742784	108.566	9.42689	10.8151	12.2232	0.962594	8.01777	0.0350364	0.165511	0.285867	0.59466	0.985391	10.8905	0.34748	0.256721	25.706	398.317	28.0198	5.98858	0.198196	56.5225	62.4151	2.32802	2.39999	0.492278	3.13655	0.284603	0.498334	0.115387
S-C	1	1.69056	8.98488	0.00223967	1.92498	3.52832	0.246105	0.931783	0.0719823	0.725728	0.833642	0.745058	0.472608	0.125939	5.98634	15.6436	0.285823	2.25267	0.810846	0.354811	1.73809	1.27895	0.847253	0.974853	0.465687	0.281432	1.3579	0.253797	2.42419	0.79969	0.0952049	0.871455	0.303023	0.335891	0.161264	0.11788	0.382623	1.45469	16.8265
S-M1	1	1.90528	1.49748	0.019579	0.843367	0.451111	1.00099	0.628507	0.0512138	0.210047	0.111105	0.381265	0.281747	0.135842	3.95815	35.0696	0.210428	0.721965	1.09107	0.932185	0.105842	0.476319	0.821144	1.05673	0.58132	1.05702	1.3325	0.233221	7.49802	0.895025	0.333258	1.45397	0.747771	0.296093	0.00430059	0.111582	0.47971	2.59107	20.8353
S-T1	1	5.1475	30.7228	0.0444366	5.56305	22.0839	0.782703	0.537135	0.160428	0.29937	0.0430355	0.25	0.560982	0.0940336	3.14355	25.5062	0.24908	3.76375	1.11504	0.992025	7.3615	0.888843	1.55833	2.54496	1.32869	0.593116	0.546277	0.283885	3.59809	1.27456	1.00554	3.01049	0.401698	0.042101	0.00138574	0.0195052	0.069954	21.9733	241.574
S-M3	1	1.46662	4.89737	0.0055809	2.14412	1.3436	1.99823	0.563505	0.551908	0.0380122	0.248909	0.728247	0.295129	0.0427628	3.75154	13.0584	0.0524632	0.866037	0.473972	0.552175	0.791412	0.672826	6.06287	0.53395	0.457708	0.780898	0.242155	0.352227	5.73884	0.318268	2.33243	6.73216	2.91376	0.0427107	0.000345866	0.0133455	0.348289	7.66667	102.4
S-T3	1	0.794159	0.924984	0.0289057	0.0489057	0.527594	0.399841	0.163516	0.258368	0.0989823	0.969043	13.6189	0.246131	0.05283	4.30944	6.98488	0.178934	0.15534	0.306677	0.456583	0.0858884	1.23372	122.398	0.280778	0.246131	10.2375	225.557	13.8347	0.557676	0.186971	32.1276	83.0656	0.157946	0.392529	0.201777	0.486125	0.0784273	1.23364	16.6506
R-C	2	1	1	1	1	1	1	1	1	1	1	1	1	1	1	1	1	1	1	1	1	1	1	1	1	1	1	1	1	1	1	1	1	1	1	1	1	1	1
R-M1	2	0.996762	3.99505	0.459684	1.272	1.51521	0.867427	0.947203	0.280111	0.0598566	0.0768428	0.454943	0.536765	0.325761	1.27884	2.41312	0.219376	2.52152	1.33069	2.45852	3.62524	1.70544	5.41874	1.52381	0.278588	0.21711	0.332527	0.37123	4.85417	0.574889	1.51132	3.65325	2.72435	0.125177	0.000391179	0.0244387	0.0561534	2.37881	0.876422
R-T1	2	0.209264	0.426186	4.6813	0.0359552	0.245384	2.43733	0.253464	0.561618	0.0619288	0.843093	0.963408	0.328985	0.552142	1.73254	2.74215	0.0698542	0.153344	1.07326	2.26351	0.177827	0.698325	19.3012	0.302541	0.017224	1.43521	1.87542	1.13255	3.74658	0.715862	1.13503	2.30082	1.87877	0.0653624	0.0372533	0.144236	0.642985	0.635324	0.463251
R-M3	2	1.36979	1.26952	0.0511351	0.355005	0.567268	1.27488	1.40381	0.617083	0.157186	0.172409	0.575352	0.417809	0.13698	1.91136	3.60411	0.119121	0.429461	1.29556	2.35778	0.453886	1.25321	10.0385	0.199026	0.0313512	0.574166	0.459572	0.55119	4.12849	0.632607	2.63543	6.05935	3.30624	0.107117	0.00250712	0.017224	0.11152	0.298483	0.677471
R-T3	2	0.103366	0.853472	0.0252984	0.0842141	0.585031	0.301715	0.119216	0.412818	0.630254	0.919423	109.775	11.5488	11.4965	11.1987	0.832414	7.7264	0.0407888	0.132452	0.284247	0.511124	0.919876	13.8765	0.212657	0.214569	26.0246	387.876	29.6845	5.38215	0.166315	57.0067	61.1116	2.27965	2.66655	0.470217	3.18365	0.249612	0.542054	0.131799
S-C	2	1.59125	9.2641	0.00253249	2.11425	3.60524	0.265413	0.917458	0.0658964	0.676812	0.938463	0.801154	0.358765	0.110011	6.12352	14.1134	0.206843	2.29775	0.964183	0.410325	1.69437	1.31763	0.860128	0.925433	0.449552	0.333413	1.71624	0.238715	2.19053	0.638462	0.0837462	0.885164	0.290264	0.368716	0.160116	0.110761	0.356482	1.43543	15.0135
S-M1	2	1.89135	1.42874	0.0205431	0.978315	0.433546	1.07864	0.676135	0.0485432	0.201124	0.183846	0.446135	0.311764	0.137615	4.32795	34.4462	0.216485	0.638877	1.10053	0.809846	0.0988643	0.434599	0.797354	1.10469	0.513224	1.21334	1.14868	0.218764	8.11768	0.837335	0.324286	1.21834	0.764512	0.348652	0.00411134	0.115067	0.464835	2.27164	21.1758
S-T1	2	5.58675	33.2344	0.0457619	5.96642	22.8676	0.715642	0.513846	0.173386	0.287642	0.048646	0.331777	0.548868	0.0786453	3.98675	27.7659	0.278497	3.74469	1.48046	1.36733	6.96404	0.891352	1.77685	2.33224	1.36898	0.522342	0.777865	0.265846	3.56583	1.05463	1.14452	3.05346	0.343216	0.0444623	0.00194286	0.0175325	0.0791393	20.9926	241.338
S-M3	2	1.43562	4.91035	0.00357433	2.21634	1.38762	1.88725	0.534462	0.549556	0.0387254	0.290353	0.763514	0.277534	0.0685325	3.52135	13.1139	0.0535162	0.883246	0.461513	0.756243	0.784623	0.738652	6.05321	0.424136	0.394261	0.873547	0.219463	0.294615	5.88644	0.339865	2.32044	6.42048	3.02461	0.0446135	0.000374664	0.0106655	0.314022	7.25226	101.059
S-T3	2	0.763422	1.10865	0.0236125	0.0556412	0.446259	0.505162	0.143013	0.201447	0.0935864	0.878862	14.9464	0.263251	0.0638652	4.63543	6.66739	0.184251	0.132156	0.323016	0.584621	0.0715236	1.22315	122.064	0.198562	0.252364	11.8755	223.524	13.1878	0.556235	0.173252	34.7874	84.251	0.164253	0.415325	0.254041	0.486235	0.0818524	1.15573	16.7459
R-C	3	1	1	1	1	1	1	1	1	1	1	1	1	1	1	1	1	1	1	1	1	1	1	1	1	1	1	1	1	1	1	1	1	1	1	1	1	1	1
R-M1	3	0.891432	3.89978	0.440581	1.30081	1.32999	0.701481	0.836112	0.326125	0.0970889	0.0704673	0.496045	0.567039	0.38647	1.37272	2.57296	0.168772	2.76756	1.08847	2.49314	3.35545	1.87395	5.639	1.71575	0.258238	0.204068	0.272973	0.440135	4.86462	0.494602	1.56714	4.13773	2.78448	0.0874106	0.000297493	0.0192492	0.0630458	1.45018	0.955762
R-T1	3	0.198946	0.58288	4.66939	0.0372944	0.289208	2.29088	0.257016	0.650228	0.0561664	0.919599	0.905088	0.415584	0.665712	1.75006	2.9429	0.0727126	0.219575	1.09852	1.96435	0.168769	0.791491	19.8852	0.303118	0.00901032	1.47267	2.09233	1.06826	4.50659	0.533616	1.36552	2.71208	1.63064	0.0645214	0.046363	0.0841288	0.615833	0.81813	0.563737
R-M3	3	1.23833	1.30482	0.0525157	0.334389	0.532815	1.24958	1.58083	0.620199	0.126442	0.156088	0.575385	0.538742	0.132718	2.11941	3.11807	0.0965185	0.595305	1.56877	2.58097	0.289408	1.16598	10.3483	0.161246	0.0307078	0.522816	0.389386	0.533058	5.53421	0.662514	2.72608	5.95584	3.2799	0.11006	0.0030883	0.0182679	0.109543	0.316057	0.586891
R-T3	3	0.116786	0.809758	0.0231841	0.0868253	0.547069	0.297864	0.11689	0.391267	0.571212	1.118	109.782	11.0913	12.2458	11.4449	0.543885	7.07507	0.0405411	0.149183	0.291415	0.447739	0.875985	20.2088	0.171301	0.228602	26.3446	396.177	29.3462	4.53842	0.154988	57.7869	61.459	2.24094	2.94051	0.493676	3.19321	0.234763	0.501378	0.1415
S-C	3	1.70348	9.57321	0.00350594	2.21332	3.55882	0.260897	0.637934	0.0644616	0.601444	0.944945	0.838004	0.291414	0.10277	6.21748	12.5058	0.161823	2.37219	1.10271	0.447816	1.83659	1.30422	0.784881	0.701311	0.457871	0.454199	2.17089	0.257341	1.87453	0.649777	0.0995377	0.935498	0.240824	0.439337	0.147783	0.107819	0.341962	1.54098	15.9096
S-M1	3	1.97925	1.41023	0.0232796	1.17433	0.44584	1.15084	0.676951	0.0270993	0.218096	0.195908	0.486402	0.378884	0.164368	4.76349	34.1657	0.191337	0.69137	1.52827	0.709104	0.0934587	0.752878	0.719616	0.917585	0.551927	0.77415	1.0433	0.192753	8.60102	0.820141	0.284874	0.927731	0.834282	0.342832	0.00380337	0.117824	0.470659	2.85695	21.2157
S-T1	3	5.97699	29.7568	0.0389568	5.76171	22.8425	0.63513	0.510044	0.159434	0.301856	0.0513113	0.353792	0.499661	0.0606688	4.5703	30.5766	0.132328	3.7323	1.60641	1.83608	5.14338	0.952618	2.26251	1.25547	1.37303	0.600223	1.05484	0.338506	3.51859	1.20149	1.30112	3.03056	0.337518	0.0537999	0.00215828	0.0206778	0.104066	22.1321	238.432
S-M3	3	1.51293	4.02427	0.0018916	2.24869	1.36396	1.78804	0.401335	0.457154	0.0425758	0.320262	0.945475	0.28941	0.144621	4.2488	14.5096	0.0522695	0.857863	0.450514	0.647151	0.588782	0.723534	6.68444	0.482784	0.457661	1.05102	0.131854	0.326329	5.78079	0.415995	2.22006	6.9188	3.47849	0.0485661	0.000259399	0.0127243	0.385773	7.87631	108.896
S-T3	3	0.752854	1.19736	0.0148951	0.0720852	0.487645	0.54885	0.182324	0.205604	0.0984959	1.15204	14.4791	0.353773	0.0708015	5.36804	6.94794	0.168093	0.179211	0.311701	0.770153	0.0554073	1.36606	123.479	0.161352	0.210432	11.6125	224.768	12.7628	0.631673	0.14401	32.5085	79.549	0.233904	0.591332	0.183558	0.536825	0.0924953	0.978742	15.208

## Sheet: Correlation Matrix
	Lines	Treatments	Interaction	MYB28 - Bol007795	MYB28 - Bol036286	MYB28 - Bol017019	MYB28-Bol036743	MYB29 - Bol008849	MYB34 - Bol017062	MYB34 - Bol007760	MYB34 - Bol036262	MYB51 - Bol013207	MYB51 - Bol030761	MYB122-Bol026204	ST5a - Bol039395	ST5a - Bol026200	ST5b - Bol026202	ST5b - Bol026201	ST5c - Bol030757	FMOGS-OX2 - Bol010993	FMOGS-OX5- Bol029100	FMOGS-OX5 - Bol031350	GSL-OH - Bol033373	CYP81F1 - Bol028913	CYP81F1 - Bol028914	CYP81F1 - Bol017375	CYP81F1 - Bol017376	CYP81F2 - Bol012237	CYP81F2 - Bol014239	CYP81F2 - Bol026044	CYP81F3 - Bol032711	CYP81F3 - Bol028919	CYP81F4 - Bol032712	CYP81F4 - Bol032714	CYP81F4 - Bol028918	IGMT1 - Bol007029	IGMT1 - Bol020663	IGMT2 - Bol007030	AOP2 - Bo2g102190	AOP2 - Bo3g052110	AOP2 - Bo9g006240	Glucoiberin	Progoitrin	Glucoraphanin	Sinigrin	Gluconapin	Glucoiberverin	4-hydroxyglucobrassicin	Glucoerucin
Treatments	0
P-value	1
Interaction	0.87	0.492
P-value	0	0.027
MYB28-Bol007795	0.522	-0.172	0.369
P-value	0.018	0.469	0.109
MYB28-Bol036286	0.443	-0.127	0.324	0.898
P-value	0.05	0.595	0.164	0
MYB28-Bol017019	-0.441	-0.122	-0.444	-0.324	-0.227
P-value	0.051	0.608	0.05	0.163	0.337
MYB28-Bol036743	0.484	-0.227	0.309	0.852	0.935	-0.275
P-value	0.031	0.335	0.184	0	0	0.241
MYB29-Bol008849	0.375	-0.075	0.29	0.936	0.96	-0.18	0.862
P-value	0.103	0.753	0.216	0	0	0.448	0
MYB34-Bol017062	-0.2	0.034	-0.158	-0.157	-0.238	0.697	-0.152	-0.199
P-value	0.397	0.887	0.507	0.508	0.311	0.001	0.522	0.401
MYB34-Bol007760	-0.251	-0.45	-0.44	0.14	-0.062	-0.236	0.032	-0.048	0.005
P-value	0.286	0.046	0.052	0.556	0.796	0.316	0.894	0.842	0.982
MYB34-Bol036262	-0.663	-0.016	-0.585	-0.369	-0.369	0.331	-0.309	-0.308	0.404	0.297
P-value	0.001	0.945	0.007	0.109	0.11	0.154	0.185	0.187	0.077	0.203
MYB51-Bol013207	-0.189	-0.45	-0.387	-0.043	0.012	-0.144	0.013	0.021	-0.465	0.143	0.326
P-value	0.424	0.046	0.092	0.857	0.961	0.546	0.955	0.929	0.039	0.546	0.16
MYB51-Bol030761	-0.144	0.044	-0.104	-0.549	-0.383	0.277	-0.418	-0.384	-0.168	-0.377	0.256	0.524
P-value	0.543	0.854	0.662	0.012	0.095	0.237	0.067	0.094	0.478	0.101	0.276	0.018
MYB122-Bol026204	-0.294	0.531	0.006	-0.341	-0.195	-0.16	-0.284	-0.156	-0.39	-0.468	-0.003	0.298	0.366
P-value	0.208	0.016	0.981	0.141	0.411	0.499	0.226	0.511	0.089	0.037	0.989	0.202	0.113
ST5a-Bol039395	-0.352	0.427	-0.097	-0.306	-0.157	-0.144	-0.224	-0.124	-0.375	-0.383	0.058	0.353	0.345	0.942
P-value	0.128	0.061	0.686	0.189	0.508	0.545	0.342	0.601	0.104	0.096	0.809	0.127	0.136	0
ST5a-Bol026200	-0.382	0.427	-0.122	-0.342	-0.195	-0.098	-0.266	-0.155	-0.341	-0.402	0.08	0.359	0.362	0.959	0.996
P-value	0.096	0.06	0.607	0.139	0.411	0.68	0.256	0.513	0.141	0.079	0.737	0.121	0.117	0	0
ST5b-Bol026202	0.171	0.431	0.361	-0.131	0.041	-0.35	-0.008	-0.016	-0.521	-0.518	-0.374	0.253	0.314	0.84	0.742	0.746
P-value	0.472	0.058	0.118	0.581	0.864	0.131	0.975	0.947	0.019	0.019	0.105	0.282	0.177	0	0	0
ST5b-Bol026201	0.735	-0.208	0.537	0.701	0.477	-0.306	0.476	0.506	-0.048	-0.028	-0.612	-0.158	-0.496	-0.304	-0.301	-0.319	-0.008
P-value	0	0.379	0.015	0.001	0.033	0.189	0.034	0.023	0.841	0.905	0.004	0.505	0.026	0.192	0.198	0.17	0.974
ST5c-Bol030757	-0.365	0.409	-0.116	-0.32	-0.177	-0.146	-0.242	-0.138	-0.385	-0.385	0.085	0.415	0.352	0.982	0.956	0.973	0.799	-0.309
P-value	0.114	0.073	0.627	0.169	0.456	0.539	0.304	0.56	0.094	0.093	0.723	0.069	0.129	0	0	0	0	0.184
FMOGS-OX2-Bol010993	0.29	-0.484	0.014	0.764	0.82	-0.265	0.815	0.78	-0.307	0.24	-0.363	0.068	-0.465	-0.368	-0.302	-0.337	-0.199	0.384	-0.319
	0.215	0.031	0.953	0	0	0.258	0	0	0.187	0.308	0.116	0.775	0.039	0.111	0.196	0.147	0.399	0.095	0.17
FMOGS-OX5-Bol029100	-0.088	-0.552	-0.349	0.461	0.287	0.155	0.264	0.356	0.189	0.588	-0.048	-0.094	-0.54	-0.582	-0.509	-0.516	-0.625	0.387	-0.52	0.514
P-value	0.711	0.012	0.132	0.041	0.221	0.515	0.261	0.123	0.426	0.006	0.84	0.694	0.014	0.007	0.022	0.02	0.003	0.092	0.019	0.02
FMOGS-OX5-Bol031350	-0.51	-0.107	-0.497	0	0.06	0.353	0.059	0.026	0.375	0.408	0.236	-0.427	-0.424	-0.39	-0.338	-0.344	-0.556	-0.313	-0.375	0.18	0.49
P-value	0.022	0.653	0.026	1	0.801	0.127	0.804	0.912	0.103	0.074	0.317	0.061	0.063	0.089	0.145	0.137	0.011	0.18	0.103	0.447	0.028
GSL-OH-Bol033373	0.169	-0.248	0.025	0.806	0.844	-0.199	0.774	0.878	-0.261	0.095	-0.285	0.005	-0.487	-0.195	-0.154	-0.18	-0.154	0.336	-0.16	0.922	0.478	0.194
P-value	0.476	0.292	0.916	0	0	0.4	0	0	0.266	0.69	0.222	0.985	0.029	0.409	0.517	0.448	0.516	0.148	0.5	0	0.033	0.411
CYP81F1-Bol028913	-0.238	-0.094	-0.253	-0.124	-0.012	-0.273	-0.037	-0.065	-0.466	0.366	-0.06	-0.002	0.035	-0.085	-0.034	-0.069	-0.16	-0.456	-0.107	0.328	0.029	0.344	0.224
P-value	0.313	0.695	0.282	0.604	0.959	0.244	0.878	0.787	0.039	0.112	0.802	0.995	0.884	0.722	0.888	0.773	0.502	0.043	0.652	0.158	0.902	0.137	0.343
CYP81F1-Bol028914	0.231	0.563	0.478	-0.258	-0.224	-0.04	-0.331	-0.195	-0.186	-0.441	-0.147	-0.29	0.422	0.093	-0.041	-0.044	0.103	-0.204	-0.052	-0.386	-0.45	-0.179	-0.301	0.211
P-value	0.327	0.01	0.033	0.273	0.343	0.868	0.154	0.409	0.433	0.052	0.536	0.214	0.063	0.698	0.862	0.854	0.665	0.387	0.828	0.093	0.046	0.45	0.197	0.372
CYP81F1-Bol017375	0.197	-0.542	-0.095	0.728	0.665	-0.2	0.64	0.701	-0.235	0.181	-0.286	0.103	-0.534	-0.338	-0.283	-0.3	-0.299	0.499	-0.271	0.876	0.587	0.127	0.878	0.122	-0.416
P-value	0.404	0.013	0.689	0	0.001	0.397	0.002	0.001	0.318	0.445	0.221	0.665	0.015	0.145	0.226	0.198	0.2	0.025	0.247	0	0.006	0.594	0	0.608	0.068
CYP81F1-Bol017376	0.368	-0.406	0.12	0.769	0.731	-0.28	0.751	0.753	-0.257	0.043	-0.028	0.447	-0.187	-0.207	-0.158	-0.18	-0.09	0.501	-0.12	0.645	0.269	-0.219	0.655	-0.211	-0.298	0.724
P-value	0.11	0.075	0.613	0	0	0.231	0	0	0.275	0.858	0.907	0.048	0.429	0.382	0.505	0.449	0.706	0.024	0.613	0.002	0.252	0.353	0.002	0.372	0.201	0
CYP81F2-Bol012237	-0.19	0.638	0.149	-0.379	-0.239	-0.169	-0.345	-0.195	-0.423	-0.565	-0.048	0.207	0.484	0.94	0.904	0.905	0.782	-0.318	0.886	-0.451	-0.673	-0.432	-0.275	-0.002	0.369	-0.433	-0.26
P-value	0.423	0.002	0.53	0.099	0.31	0.476	0.136	0.409	0.063	0.009	0.84	0.382	0.03	0	0	0	0	0.172	0	0.046	0.001	0.057	0.24	0.992	0.109	0.056	0.268
CYP81F2-Bol014239	-0.131	0.672	0.217	-0.373	-0.24	-0.205	-0.359	-0.195	-0.469	-0.581	-0.083	0.173	0.469	0.906	0.806	0.819	0.787	-0.31	0.843	-0.451	-0.696	-0.467	-0.271	0.007	0.476	-0.426	-0.259	0.96
P-value	0.583	0.001	0.358	0.105	0.308	0.386	0.12	0.409	0.037	0.007	0.729	0.467	0.037	0	0	0	0	0.184	0	0.046	0.001	0.038	0.249	0.975	0.034	0.061	0.269	0
CYP81F2-Bol026044	-0.195	0.642	0.146	-0.384	-0.243	-0.174	-0.356	-0.197	-0.445	-0.558	-0.042	0.207	0.483	0.927	0.895	0.897	0.765	-0.332	0.877	-0.446	-0.675	-0.441	-0.268	0.025	0.392	-0.428	-0.265	0.994	0.973
P-value	0.409	0.002	0.539	0.095	0.302	0.464	0.124	0.406	0.049	0.011	0.859	0.382	0.031	0	0	0	0	0.153	0	0.049	0.001	0.052	0.252	0.916	0.087	0.06	0.259	0	0
CYP81F3-Bol032711	0.02	0.095	0.064	0.031	-0.079	-0.123	-0.011	-0.089	0.214	0.059	-0.194	-0.35	-0.584	0.134	0.109	0.117	0.181	0.345	0.143	-0.084	0.164	0.139	-0.07	-0.417	-0.439	0.054	-0.165	-0.038	-0.066	-0.069
P-value	0.934	0.689	0.788	0.898	0.741	0.605	0.964	0.71	0.365	0.804	0.412	0.13	0.007	0.573	0.648	0.622	0.446	0.137	0.547	0.725	0.491	0.559	0.769	0.068	0.053	0.82	0.488	0.873	0.781	0.772
CYP81F3-Bol028919	0.068	-0.657	-0.264	0.655	0.514	0.138	0.477	0.568	0.116	0.397	0.061	0.294	-0.345	-0.52	-0.427	-0.43	-0.476	0.483	-0.413	0.542	0.671	0.173	0.5	-0.211	-0.544	0.666	0.693	-0.625	-0.652	-0.627	-0.047
P-value	0.775	0.002	0.261	0.002	0.02	0.561	0.033	0.009	0.625	0.083	0.8	0.209	0.137	0.019	0.06	0.058	0.034	0.031	0.07	0.014	0.001	0.466	0.025	0.373	0.013	0.001	0.001	0.003	0.002	0.003	0.843
CYP81F4-Bol032712	-0.144	0.694	0.216	-0.378	-0.243	-0.209	-0.359	-0.2	-0.447	-0.568	-0.072	0.15	0.48	0.907	0.821	0.828	0.77	-0.338	0.832	-0.457	-0.698	-0.419	-0.276	0.047	0.488	-0.449	-0.278	0.983	0.976	0.977	-0.08	-0.672
P-value	0.544	0.001	0.36	0.101	0.301	0.378	0.12	0.397	0.048	0.009	0.762	0.529	0.032	0	0	0	0	0.145	0	0.043	0.001	0.066	0.239	0.845	0.029	0.047	0.235	0	0	0	0.736	0.001
CYP81F4-Bol032714	0.068	0.725	0.416	-0.334	-0.242	-0.225	-0.363	-0.203	-0.412	-0.57	-0.148	-0.036	0.488	0.636	0.48	0.486	0.579	-0.289	0.51	-0.456	-0.682	-0.382	-0.3	0.133	0.808	-0.464	-0.286	0.805	0.864	0.804	-0.251	-0.698	0.892
P-value	0.776	0	0.068	0.15	0.304	0.34	0.116	0.39	0.071	0.009	0.535	0.879	0.029	0.003	0.032	0.03	0.007	0.217	0.022	0.044	0.001	0.097	0.198	0.577	0	0.039	0.222	0	0	0	0.286	0.001	0
CYP81F4-Bol028918	-0.542	0.31	-0.319	-0.343	-0.373	0.063	-0.28	-0.365	0.443	0.279	0.393	-0.352	-0.367	0.148	0.164	0.181	-0.111	-0.427	0.161	-0.26	-0.055	0.416	-0.172	0.092	-0.314	-0.268	-0.504	0.017	-0.029	0.01	0.379	-0.324	0.003	-0.153
P-value	0.014	0.183	0.17	0.139	0.105	0.792	0.231	0.113	0.05	0.233	0.087	0.128	0.112	0.534	0.49	0.445	0.641	0.061	0.498	0.269	0.819	0.068	0.469	0.701	0.177	0.253	0.024	0.942	0.904	0.968	0.099	0.164	0.991	0.52
IGMT1-Bol007029	-0.346	0.294	-0.156	-0.382	-0.264	-0.172	-0.309	-0.222	-0.461	-0.334	0.158	0.574	0.528	0.92	0.938	0.944	0.726	-0.343	0.948	-0.372	-0.546	-0.458	-0.256	-0.043	0.03	-0.306	-0.067	0.889	0.819	0.879	-0.025	-0.381	0.828	0.54	0.01
P-value	0.136	0.208	0.512	0.096	0.261	0.469	0.185	0.347	0.041	0.15	0.505	0.008	0.017	0	0	0	0	0.138	0	0.107	0.013	0.042	0.276	0.857	0.899	0.19	0.778	0	0	0	0.918	0.097	0	0.014	0.968
IGMT1-Bol020663	-0.375	-0.211	-0.43	-0.3	-0.261	0.008	-0.231	-0.207	-0.265	0.018	0.612	0.853	0.643	0.33	0.355	0.372	0.108	-0.419	0.424	-0.237	-0.271	-0.332	-0.208	-0.012	0.004	-0.106	0.298	0.32	0.304	0.324	-0.439	0.068	0.296	0.195	-0.206	0.614
P-value	0.103	0.372	0.058	0.199	0.266	0.974	0.327	0.381	0.259	0.939	0.004	0	0.002	0.155	0.124	0.106	0.652	0.066	0.063	0.315	0.247	0.152	0.379	0.961	0.985	0.656	0.203	0.169	0.192	0.163	0.053	0.776	0.206	0.41	0.384	0.004
IGMT2-Bol007030	-0.381	0.379	-0.145	-0.386	-0.256	-0.117	-0.32	-0.203	-0.399	-0.395	0.194	0.515	0.502	0.952	0.935	0.952	0.731	-0.374	0.972	-0.398	-0.567	-0.433	-0.239	-0.091	0.061	-0.318	-0.084	0.905	0.86	0.899	-0.012	-0.406	0.856	0.576	0.065	0.985	0.591
P-value	0.097	0.099	0.541	0.093	0.276	0.623	0.169	0.392	0.081	0.085	0.414	0.02	0.024	0	0	0	0	0.104	0	0.082	0.009	0.057	0.31	0.702	0.8	0.172	0.723	0	0	0	0.961	0.076	0	0.008	0.787	0	0.006
AOP2-Bo2g102190	-0.259	-0.511	-0.477	-0.295	-0.333	0.499	-0.237	-0.307	0.368	0.054	0.583	0.561	0.434	-0.132	-0.079	-0.042	-0.242	-0.125	-0.021	-0.306	0.051	-0.167	-0.372	-0.472	-0.304	-0.118	0.195	-0.196	-0.244	-0.209	-0.124	0.362	-0.262	-0.344	-0.163	0.126	0.644	0.104
P-value	0.271	0.021	0.033	0.207	0.152	0.025	0.314	0.188	0.111	0.823	0.007	0.01	0.056	0.58	0.74	0.862	0.303	0.6	0.931	0.19	0.832	0.483	0.107	0.036	0.193	0.62	0.409	0.408	0.3	0.376	0.601	0.117	0.265	0.137	0.492	0.598	0.002	0.663
AOP2-Bo3g052110	0.473	0.017	0.42	0.899	0.934	-0.213	0.919	0.928	-0.037	-0.14	-0.279	-0.136	-0.474	-0.2	-0.165	-0.2	-0.018	0.528	-0.189	0.698	0.223	0.047	0.784	-0.19	-0.198	0.621	0.736	-0.23	-0.241	-0.241	0.044	0.456	-0.233	-0.219	-0.228	-0.289	-0.289	-0.263	-0.307
P-value	0.035	0.942	0.065	0	0	0.368	0	0	0.878	0.557	0.234	0.567	0.035	0.397	0.487	0.398	0.94	0.017	0.424	0.001	0.345	0.843	0	0.421	0.403	0.003	0	0.33	0.307	0.306	0.854	0.043	0.322	0.353	0.333	0.216	0.217	0.263	0.188
AOP2-Bo9g006240	0.537	0.079	0.506	0.903	0.884	-0.233	0.853	0.912	-0.001	-0.138	-0.266	-0.153	-0.469	-0.198	-0.179	-0.21	-0.025	0.583	-0.199	0.646	0.208	-0.089	0.746	-0.255	-0.162	0.585	0.712	-0.221	-0.222	-0.229	0.057	0.435	-0.219	-0.19	-0.223	-0.301	-0.304	-0.268	-0.295	0.966
P-value	0.015	0.742	0.023	0	0	0.323	0	0	0.998	0.561	0.258	0.52	0.037	0.402	0.45	0.375	0.917	0.007	0.399	0.002	0.379	0.709	0	0.278	0.494	0.007	0	0.35	0.347	0.332	0.813	0.055	0.354	0.422	0.345	0.197	0.192	0.253	0.207	0
Glucoiberin	0.529	-0.082	0.42	0.395	0.132	-0.449	0.266	0.113	0.163	0.241	-0.267	-0.424	-0.732	-0.464	-0.423	-0.451	-0.295	0.676	-0.465	0.195	0.261	-0.043	0.113	-0.231	-0.196	0.324	0.222	-0.459	-0.444	-0.458	0.502	0.197	-0.456	-0.362	0.122	-0.496	-0.467	-0.52	-0.192	0.308	0.365
P-value	0.016	0.731	0.065	0.085	0.579	0.047	0.257	0.636	0.493	0.306	0.256	0.062	0	0.039	0.063	0.046	0.206	0.001	0.039	0.411	0.267	0.858	0.635	0.326	0.408	0.163	0.347	0.042	0.05	0.042	0.024	0.406	0.043	0.117	0.61	0.026	0.038	0.019	0.418	0.187	0.114
Progoitrin	-0.442	-0.341	-0.552	-0.105	-0.215	0.097	-0.134	-0.159	0.156	0.563	0.832	0.549	0.194	-0.228	-0.147	-0.141	-0.458	-0.326	-0.112	-0.157	0.189	0.158	-0.174	-0.012	-0.217	-0.06	0.268	-0.26	-0.287	-0.256	-0.296	0.393	-0.277	-0.291	0.076	0.052	0.699	0.029	0.648	-0.192	-0.206	-0.124
P-value	0.051	0.141	0.012	0.658	0.364	0.685	0.574	0.504	0.511	0.01	0	0.012	0.412	0.334	0.537	0.553	0.042	0.161	0.639	0.509	0.424	0.506	0.464	0.959	0.359	0.801	0.253	0.268	0.22	0.277	0.204	0.087	0.237	0.213	0.75	0.827	0.001	0.904	0.002	0.417	0.384	0.604
Glucoraphanin	-0.512	-0.281	-0.584	-0.131	-0.247	-0.012	-0.181	-0.189	0.045	0.643	0.803	0.537	0.144	-0.152	-0.069	-0.068	-0.409	-0.379	-0.041	-0.159	0.186	0.204	-0.166	0.116	-0.207	-0.076	0.193	-0.188	-0.214	-0.179	-0.276	0.326	-0.2	-0.235	0.157	0.114	0.675	0.086	0.519	-0.246	-0.268	-0.133	0.976
P-value	0.021	0.23	0.007	0.582	0.294	0.959	0.446	0.424	0.849	0.002	0	0.015	0.545	0.522	0.772	0.774	0.074	0.099	0.864	0.503	0.432	0.389	0.484	0.627	0.381	0.75	0.414	0.428	0.364	0.449	0.24	0.16	0.397	0.319	0.509	0.633	0.001	0.719	0.019	0.295	0.254	0.576	0
Sinigrin	0.623	-0.259	0.415	0.589	0.32	-0.377	0.432	0.296	0.185	0.414	-0.193	-0.224	-0.61	-0.663	-0.623	-0.652	-0.386	0.734	-0.644	0.3	0.402	-0.048	0.169	-0.287	-0.259	0.326	0.406	-0.669	-0.649	-0.672	0.28	0.482	-0.661	-0.519	-0.092	-0.637	-0.38	-0.676	-0.031	0.421	0.481	0.862	0.099	0.053
P-value	0.003	0.271	0.069	0.006	0.169	0.101	0.057	0.205	0.435	0.07	0.415	0.342	0.004	0.001	0.003	0.002	0.093	0	0.002	0.199	0.079	0.839	0.477	0.22	0.27	0.161	0.076	0.001	0.002	0.001	0.231	0.032	0.002	0.019	0.7	0.003	0.098	0.001	0.896	0.065	0.032	0	0.679	0.826
Gluconapin	0.296	0.519	0.513	-0.16	-0.095	-0.157	-0.137	-0.097	-0.178	-0.442	0.001	-0.155	0.417	0.075	-0.045	-0.054	0.097	-0.224	-0.047	-0.286	-0.544	-0.243	-0.21	0.165	0.906	-0.331	-0.057	0.335	0.41	0.341	-0.5	-0.488	0.456	0.768	-0.282	0.06	0.166	0.087	-0.2	-0.02	0.009	-0.124	-0.056	-0.078	-0.164
P-value	0.205	0.019	0.021	0.5	0.69	0.51	0.565	0.683	0.452	0.051	0.998	0.514	0.068	0.754	0.851	0.821	0.684	0.342	0.844	0.222	0.013	0.302	0.374	0.486	0	0.154	0.811	0.149	0.073	0.142	0.025	0.029	0.043	0	0.229	0.8	0.484	0.716	0.399	0.933	0.971	0.603	0.813	0.743	0.491
Glucoiberverin	0.139	0.483	0.358	-0.053	-0.031	-0.474	-0.031	-0.041	-0.397	-0.27	-0.274	0.165	0.102	0.765	0.703	0.695	0.869	0.085	0.731	-0.278	-0.461	-0.442	-0.198	-0.249	-0.004	-0.318	-0.094	0.705	0.655	0.667	0.394	-0.415	0.685	0.482	0.09	0.675	0.057	0.659	-0.257	0.008	0.012	-0.06	-0.285	-0.217	-0.152	0.026
P-value	0.56	0.031	0.121	0.824	0.898	0.035	0.896	0.865	0.083	0.249	0.243	0.487	0.67	0	0.001	0.001	0	0.721	0	0.235	0.041	0.051	0.403	0.289	0.987	0.172	0.694	0.001	0.002	0.001	0.085	0.069	0.001	0.032	0.706	0.001	0.812	0.002	0.275	0.974	0.961	0.801	0.223	0.358	0.523	0.912
4-Hydroxyglucobrassicin	-0.35	-0.4	-0.502	0.064	-0.094	0.277	-0.126	0.023	0.184	0.394	0.489	0.289	0.011	-0.374	-0.328	-0.307	-0.599	-0.16	-0.296	0.057	0.303	0.192	0.107	0.074	-0.14	0.259	0.246	-0.388	-0.368	-0.362	-0.338	0.552	-0.383	-0.326	0	-0.193	0.395	-0.187	0.458	-0.093	-0.076	-0.092	0.662	0.615	0.076	-0.076	-0.51
P-value	0.13	0.08	0.024	0.79	0.692	0.236	0.598	0.924	0.438	0.086	0.029	0.216	0.965	0.105	0.159	0.187	0.005	0.499	0.205	0.811	0.194	0.417	0.654	0.757	0.556	0.271	0.296	0.091	0.111	0.116	0.145	0.012	0.096	0.161	1	0.416	0.085	0.429	0.042	0.696	0.75	0.7	0.001	0.004	0.749	0.75	0.022
Glucoerucin	-0.406	0.16	-0.275	-0.24	-0.015	0.103	0.001	-0.07	-0.09	-0.115	0.407	0.319	0.471	0.3	0.384	0.368	0.133	-0.618	0.323	-0.147	-0.397	0.14	-0.086	0.287	0.12	-0.294	-0.011	0.367	0.269	0.352	-0.578	-0.193	0.349	0.266	0.144	0.411	0.47	0.404	0.091	-0.04	-0.167	-0.573	0.336	0.359	-0.498	0.293	0.087	0.133
P-value	0.076	0.5	0.241	0.309	0.949	0.666	0.997	0.768	0.706	0.628	0.075	0.17	0.036	0.199	0.095	0.11	0.577	0.004	0.164	0.535	0.083	0.555	0.72	0.22	0.614	0.208	0.965	0.112	0.252	0.128	0.008	0.415	0.132	0.257	0.544	0.072	0.036	0.077	0.701	0.867	0.482	0.008	0.148	0.12	0.025	0.21	0.717	0.577
Glucobrassicin	-0.656	0.053	-0.545	-0.188	-0.01	0.1	-0.07	0.051	-0.23	-0.185	0.363	0.503	0.227	0.706	0.733	0.756	0.365	-0.452	0.786	0.019	-0.18	0	0.193	0.064	-0.295	0.121	0.122	0.551	0.495	0.546	-0.003	-0.063	0.486	0.16	0.219	0.736	0.551	0.777	0.155	-0.039	-0.102	-0.55	0.162	0.204	-0.692	-0.22	0.267	0.085	0.43
P-value	0.002	0.824	0.013	0.426	0.966	0.674	0.77	0.832	0.33	0.435	0.116	0.024	0.336	0.001	0	0	0.113	0.045	0	0.937	0.447	1	0.415	0.789	0.206	0.611	0.609	0.012	0.026	0.013	0.991	0.792	0.03	0.502	0.354	0	0.012	0	0.515	0.869	0.668	0.012	0.494	0.389	0.001	0.351	0.255	0.723	0.059
4-Methoxyglucobrassicin	-0.868	0.35	-0.583	-0.462	-0.31	0.308	-0.392	-0.251	0.089	0.006	0.607	0.167	0.307	0.526	0.552	0.57	0.1	-0.783	0.547	-0.367	-0.207	0.377	-0.177	0.23	0.018	-0.376	-0.35	0.488	0.411	0.477	-0.168	-0.277	0.465	0.278	0.488	0.523	0.391	0.572	0.058	-0.313	-0.381	-0.665	0.33	0.405	-0.727	0.018	0.124	0.156	0.677
P-value	0	0.13	0.007	0.04	0.184	0.186	0.088	0.287	0.71	0.98	0.005	0.481	0.188	0.017	0.012	0.009	0.676	0	0.013	0.112	0.381	0.101	0.454	0.33	0.939	0.103	0.131	0.029	0.072	0.033	0.479	0.237	0.039	0.236	0.029	0.018	0.088	0.008	0.809	0.178	0.097	0.001	0.155	0.077	0	0.941	0.602	0.51	0.001
Neoglucobrassicin	-0.303	-0.289	-0.406	0.144	0.075	0.037	0.024	0.139	-0.095	0.678	0.189	0.304	-0.034	-0.134	-0.077	-0.077	-0.186	-0.101	-0.064	0.234	0.478	0.146	0.175	0.276	-0.363	0.065	-0.018	-0.251	-0.238	-0.221	-0.175	0.339	-0.282	-0.386	0.069	-0.076	0.06	-0.098	0.04	-0.125	-0.072	-0.267	0.33	0.39	0.018	-0.491	-0.167	0.311	-0.045
P-value	0.194	0.217	0.076	0.544	0.755	0.878	0.919	0.559	0.69	0.001	0.425	0.193	0.887	0.574	0.748	0.747	0.434	0.672	0.79	0.321	0.033	0.54	0.46	0.239	0.116	0.786	0.938	0.285	0.312	0.349	0.461	0.143	0.229	0.093	0.774	0.751	0.801	0.682	0.869	0.599	0.763	0.256	0.155	0.089	0.941	0.028	0.481	0.182	0.849
[truncated: 2 more columns]

## Sheet: Aliphatic Correlations  
			GIB	PRO	GRA	SIN	GNA	GIV	GER
			Glucoiberin	Progoitrin	Glucoraphanin	Sinigrin	Gluconapin	Glucoiberverin	Glucoerucin
		MYB28-Bol007795	0.395	-0.105	-0.131	0.589	-0.16	-0.053	-0.24
		MYB28-Bol036286	0.132	-0.215	-0.247	0.32	-0.095	-0.031	-0.015
		MYB28-Bol017019	-0.449	0.097	-0.012	-0.377	-0.157	-0.474	0.103
		MYB28-Bol036743	0.266	-0.134	-0.181	0.432	-0.137	-0.031	0.001
		MYB29-Bol008849	0.113	-0.159	-0.189	0.296	-0.097	-0.041	-0.07
		ST5b-Bol026202	-0.295	-0.458	-0.409	-0.386	0.097	0.869	0.133
		ST5b-Bol026201	0.676	-0.326	-0.379	0.734	-0.224	0.085	-0.618
		ST5c-Bol030757	-0.465	-0.112	-0.041	-0.644	-0.047	0.731	0.323
		FMOGS-OX2-Bol010993	0.195	-0.157	-0.159	0.3	-0.286	-0.278	-0.147
		FMOGS-OX5-Bol029100	0.261	0.189	0.186	0.402	-0.544	-0.461	-0.397
		FMOGS-OX5-Bol031350	-0.043	0.158	0.204	-0.048	-0.243	-0.442	0.14
		GSL-OH-Bol033373	0.113	-0.174	-0.166	0.169	-0.21	-0.198	-0.086
		AOP2-Bo2g102190	-0.192	0.648	0.519	-0.031	-0.2	-0.257	0.091
		AOP2-Bo3g052110	0.308	-0.192	-0.246	0.421	-0.02	0.008	-0.04
		AOP2-Bo9g006240	0.365	-0.206	-0.268	0.481	0.009	0.012	-0.167

## Sheet: Indolic Correlations 
			GBS	HGBS	MGBS	NGBS
			Glucobrassicin	4-Hydroxyglucobrassicin	4-Methoxyglucobrassicin	Neoglucobrassicin
		MYB34-Bol017062	-0.23	0.184	0.089	-0.095
		MYB34-Bol007760	-0.185	0.394	0.006	0.678
		MYB34-Bol036262	0.363	0.489	0.607	0.189
		MYB51-Bol013207	0.503	0.289	0.167	0.304
		MYB51-Bol030761	0.227	0.011	0.307	-0.034
		MYB122-Bol026204	0.706	-0.374	0.526	-0.134
		ST5a-Bol039395	0.733	-0.328	0.552	-0.077
		ST5a-Bol026200	0.756	-0.307	0.57	-0.077
		CYP81F1-Bol028913	0.064	0.074	0.23	0.276
		CYP81F1-Bol028914	-0.295	-0.14	0.018	-0.363
		CYP81F1-Bol017375	0.121	0.259	-0.376	0.065
		CYP81F1-Bol017376	0.122	0.246	-0.35	-0.018
		CYP81F2-Bol012237	0.551	-0.388	0.488	-0.251
		CYP81F2-Bol014239	0.495	-0.368	0.411	-0.238
		CYP81F2-Bol026044	0.546	-0.362	0.477	-0.221
		CYP81F3-Bol032711	-0.003	-0.338	-0.168	-0.175
		CYP81F3-Bol028919	-0.063	0.552	-0.277	0.339
		CYP81F4-Bol032712	0.486	-0.383	0.465	-0.282
		CYP81F4-Bol032714	0.16	-0.326	0.278	-0.386
		CYP81F4-Bol028918	0.219	0	0.488	0.069
		IGMT1-Bol007029	0.736	-0.193	0.523	-0.076
		IGMT1-Bol020663	0.551	0.395	0.391	0.06
		IGMT2-Bol007030	0.777	-0.187	0.572	-0.098

## Sheet: PCA data
	Individual glucosinolate content (umol/g dry wt.) measurement of Cabbage White mold R- and S-line ; C: Control; M1: Mock day 1; T1: Treated day 1; M3: Mock day 3; T3: Treated day 3; R: Resistant; S: Susceptible.
SampleID	Glucoiberin	Progoitrin	Glucoraphanin	Sinigrin	Gluconapin	Glucoiberverin	4-Hydroxyglucobrassicin	Glucoerucin	Glucobrassicin	4-Methoxyglucobrassicin	Neoglucobrassicin
R-C	21.5928	5.24799	6.998	31.7943	1.62974	1.46234	0.3625	1.70677	16.6892	2.92193	11.082
R-M1	32.3006	0.483926	0.75031	24.2702	1.00228	1.39058	0.299731	1.26279	14.688	2.62394	8.98933
R-T1	13.8239	0.989447	0.30414	18.0804	1.017	1.34631	0.303963	1.36872	9.93115	3.03904	9.96783
R-M3	30.6879	2.81829	4.52795	42.6911	0.916073	1.88992	0.306996	1.39588	4.99818	3.25473	15.5522
R-T3	13.0284	0.447223	0.674466	5.05608	1.34571	2.76267	0.24999	1.65468	26.3779	3.80088	9.02812
S-C	21.3018	0.562883	0.304221	35.7456	0.805713	1.85115	0.273246	1.22706	4.50094	1.26421	14.1996
S-M1	49.1782	0.701945	0.446618	54.8748	0.613548	2.07018	0.277722	0.762267	2.0294	0.9145	6.86942
S-T1	32.7678	0.734889	0.397776	46.2913	1.31845	1.79235	0.293395	1.2924	11.1652	1.79593	10.5683
S-M3	46.8456	1.0094	0.537897	52.0249	1.91899	1.92737	0.2643	1.22211	3.94455	1.60822	6.25369
S-T3	24.8773	0.519124	0.329215	27.0684	4.48874	1.78544	0.280304	1.39733	1.53469	2.01909	6.16574
